# Supplementary material for: Microbiological Survey of 47 Permanent Makeup Inks Available in the United States
Source: Microorganisms. 2022 Apr 15;10(4):820. doi: 10.3390/microorganisms10040820 (PMC9031709; doi:10.3390/microorganisms10040820)
Supplement: Supplementary file 1 [file microorganisms-10-00820-s001.zip]

Archive with 1 entries (1 files):
- microorganisms-1673636-supplementary.xlsx
