# Supplementary material for: Microbiological Survey of 47 Permanent Makeup Inks Available in the United States
Source: Microorganisms. 2022 Apr 15;10(4):820. doi: 10.3390/microorganisms10040820 (PMC9031709; doi:10.3390/microorganisms10040820)
Supplement: Supplementary file 1 [file microorganisms-10-00820-s001.zip › microorganisms-1673636-supplementary.xlsx]

## Sheet: Sheet1
Table S1: Detection and identification of microorganisms in PMU inks.
							Primary enrichment (Day 0)		7-Day enrichment (Day 7)
Manufacturer	Ink #	Type of Inks	Application area	Expire date	Sterility	Ingredient label	MLA (CFU/mL)	PDA (CFU/mL)	MLA streak	MAC streak	NTM
1	1	Microblading	ND	11/2020	+	Y	990	<10	G	NG	NG
	2	Microblading	ND	08/2020	+	Y	<10	<10	NG	NG	NG
	3	Microblading	Eyebrow	03/2021	NA	Y	<10	<10	NG	NG	NG
	4	Microblading	Eyebrow	03/2021	NA	Y	<10	<10	NG	NG	NG
	5	PMU	Eyeliner, lip liner, eyebrow	03/2021	NA	Y	<10	<10	NG	NG	NG
	6	PMU	Eyeliner, lip liner, eyebrow	01/2020	NA	Y	<10	<10	NG	NG	NG
2	7	Microblading	Eyeliner	12/2023	NA	NA	<10	<10	NG	NG	NG
	8	Microblading	Eyebrow	02/2024	NA	NA	<10	<10	G	NG	NG
3	9	Microblading/PMU	Eyeliner	01/2022	+	Y	<25	<10	G	NG	NG
	10	Microblading/PMU	Eyebrow	01/2022	+	Y	<25	<10	G	NG	NG
4	11	Microblading	Eyebrow	01/2021	NA	Y	<10	<10	NG	NG	NG
	12	Microblading	Eyebrow	01/2021	NA	Y	<10	<10	NG	NG	NG
	13	Microblading	Eyebrow	01/2021	NA	Y	<10	<10	NG	NG	NG
	14	PMU	Eyeliner	05/2021	NA	Y	<10	<10	NG	NG	NG
	15	PMU	Eyeliner	02/2021	NA	Y	<10	<10	NG	NG	NG
	16	PMU	Eyeliner	05/2021	NA	Y	<10	<10	NG	NG	NG
5	17	Microblading/PMU	Eyebrow	07/2023	+	Y	<10	<10	NG	NG	NG
	18	Microblading/PMU	Eyebrow	02/2022	+	Y	<10	<10	NG	NG	NG
	19	Microblading/PMU	Eyebrow	10/2022	+	Y	<10	<10	NG	NG	NG
	20	Microblading/PMU	Eyebrow	03/2021	+	Y	<10	<10	NG	NG	NG
	21	Microblading/PMU	Eyebrow	08/2023	+	Y	<10	<10	NG	NG	NG
	22	Microblading/PMU	Eyebrow	08/2022	+	Y	<10	<10	NG	NG	NG
	23	Microblading/PMU	Eyebrow	05/2023	+	Y	<10	<10	NG	NG	NG
	24	Microblading/PMU	Eyebrow	08/2023	+	Y	<10	<10	NG	NG	NG
6	25	Microblading	Eyebrow	11/2022	NA	Y	<10	<10	NG	NG	NG
	26	Microblading	Eyebrow	11/2022	NA	Y	<10	<10	NG	NG	NG
	27	Microblading	Eyebrow	11/2022	NA	Y	<10	<10	NG	NG	NG
	28	PMU	Eyeliner	11/2022	NA	Y	<10	<10	NG	NG	NG
	29	PMU	Eyebrow	11/2022	NA	Y	<10	<10	NG	NG	NG
	30	PMU	Eyebrow	11/2022	NA	Y	<10	<10	NG	NG	NG
7	31	Not clear	Eyebrow	09/2023	NA	Y	<250	<10	G	NG	NG
	32	Not clear	Eyebrow	06/2023	NA	Y	<25	<10	G	NG	NG
	33	Not clear	Eyebrow	06/2023	NA	Y	<25	<10	G	NG	NG
	34	Not clear	I-Liner FX	09/2022	NA	Y	<10	<10	NG	NG	NG
	35	Not clear	I-Liner FX	10/2022	NA	Y	<25	<10	G	NG	NG
	36	Not clear	I-Liner FX	10/2022	NA	Y	<10	<10	NG	NG	NG
8	37	Microblading/PMU	Eyeliner	06/2020	NA	Y	<250	<10	G	NG	NG
	38	Microblading/PMU	Eyebrow	01/2022	NA	Y	<10	<10	NG	NG	NG
	39	Microblading/PMU	Eyebrow	06/2021	NA	Y	<10	<10	NG	NG	NG
	40	PMU	Eyeliner	12/2021	NA	Y	<10	<10	NG	NG	NG
	41	PMU	Eyebrow	10/2021	NA	Y	<10	<10	NG	NG	NG
9	42	Microblading	Eyebrow	12/2028	+	Y	<10	<10	NG	NG	NG
	43	Microblading	Eyebrow	12/2028	+	Y	<10	<10	NG	NG	NG
	44	Microblading	Eyebrow	12/2028	+	Y	<10	<10	NG	NG	NG
	45	PMU	Eyeliner	12/2027	+	Y	<10	<10	NG	NG	NG
	46	PMU	Eyeliner	12/2027	+	Y	<10	<10	NG	NG	NG
	47	PMU	Eyeliner	12/2027	+	Y	<10	<10	NG	NG	NG
